# Supplementary material for: In Situ Assembly of NiFe-LDH on Porous Sr-Doped LaCoO3 Scaffolds Using a Gel Template for High-Performance Oxygen Evolution Reaction
Source: Gels. 2026 May 8;12(5):409. doi: 10.3390/gels12050409 (PMC13205260; doi:10.3390/gels12050409)
Supplement: Supplementary file 1 [file gels-12-00409-s001.zip]

Archive with 1 entries (1 files):
- gels-4237081-supplementary.pdf
